# Supplementary material for: Vanillin Has Potent Antibacterial, Antioxidant, and Anti-Inflammatory Activities In Vitro and in Mouse Colitis Induced by Multidrug-Resistant Escherichia coli
Source: Antioxidants (Basel). 2024 Dec 17;13(12):1544. doi: 10.3390/antiox13121544 (PMC11673545; doi:10.3390/antiox13121544)
Supplement: Supplementary file 1 [file antioxidants-13-01544-s001.zip]

Archive with 1 entries (1 files):
- antioxidants-3326422-supplementary.pdf
